# Supplementary material for: A mathematical model for predicting glucose levels in critically-ill patients: the PIGnOLI model
Source: PeerJ. 2015 Jun 9;3:e1005. doi: 10.7717/peerj.1005 (PMC4465940; doi:10.7717/peerj.1005)
Supplement: Supplemental Information 2 [file peerj-03-1005-s002.xlsx]

## Sheet: Sheet1
	Blood glucose control in the intensive care unit
	Variables	Values	Note:
	Glucose (mg/dl)	400	The initial blood glucose level (<500mg/dl)
	Insulin rate (unit/hr)	20	Insulin rate is initiated at this rate (<20unit/hr)
	PO volume (ml)	100	The amount of oral intake volume
	TPN (ml/hr)	100	TPN rate (containing insulin within it)
	BMI(kg/m2)	23	Body mass index
	Lactate (mmol/l)	4.3
	Congestive heart failure	1	"1" to indicate the patient has this comorbidity; otherwise value of "0" is assigned
	Renal failure	1	"1" to indicate the patient has this comorbidity; otherwise value of "0" is assigned
	Liver disease	1	"1" to indicate the patient has this comorbidity; otherwise value of "0" is assigned
	Time interval of BS recheck	120	The value should be within 120 minutes
	Dextrose rate (ml/hr)	30	Convert to equivalent volume of 5% Dextrose
	Retest BS (mg/dl)	356.485	Recheck blood glucose
